# Supplementary material for: PIP2 Interacts Electrostatically with MARCKS-like Protein-1 and ENaC in Renal Epithelial Cells
Source: Biology (Basel). 2022 Nov 24;11(12):1694. doi: 10.3390/biology11121694 (PMC9774185; doi:10.3390/biology11121694)
Supplement: Supplementary file 1 [file biology-11-01694-s001.zip]

Archive with 1 entries (1 files):
- biology-1849136-supplementary.pdf
